# Supplementary material for: Development and Validation of a Risk Scoring Tool for Bronchopulmonary Dysplasia in Preterm Infants Based on a Systematic Review and Meta-Analysis
Source: Healthcare (Basel). 2023 Mar 6;11(5):778. doi: 10.3390/healthcare11050778 (PMC10000930; doi:10.3390/healthcare11050778)
Supplement: Supplementary file 1 [file healthcare-11-00778-s001.zip]

Archive with 1 entries (1 files):
- healthcare-2092449-supplementary.pdf
